# Supplementary material for: bra-miR9569 Targets the BrAHA6 Gene to Negatively Regulate H+-ATPases, Affecting Pollen Fertility in Chinese Cabbage (Brassica rapa L. ssp. pekinensis)
Source: Plants (Basel). 2025 Aug 21;14(16):2604. doi: 10.3390/plants14162604 (PMC12389279; doi:10.3390/plants14162604)
Supplement: Supplementary file 1 [file plants-14-02604-s001.zip]

Archive with 5 entries (5 files):
- Supplementary Material SA.pdf
- Supplementary Material SB.pdf
- Supplementary Material SC.xlsx
- Supplementary Material SD.pdf
- Supplementary Material SE.pdf
