# Supplementary material for: bra-miR9569 Targets the BrAHA6 Gene to Negatively Regulate H+-ATPases, Affecting Pollen Fertility in Chinese Cabbage (Brassica rapa L. ssp. pekinensis)
Source: Plants (Basel). 2025 Aug 21;14(16):2604. doi: 10.3390/plants14162604 (PMC12389279; doi:10.3390/plants14162604)
Supplement: Supplementary file 1 [file plants-14-02604-s001.zip › Supplementary Material SC.xlsx]

## Sheet: Table S1
Table S1. The information of miR9569
miRNA Name	Mature miRNA Sequence	Pre-miRNA Sequence	Location of Pre-miRNA Sequence	Target Gene
bra-miR9569	CACAGGAACAATACTAACTCA	TTGATAAATGAGTTATCATTGGTCTTGTGTCAAGATATACATTGTTCCGGTATATCTCGACACAGGAACAATACTAACTCATTTATCAAT	A03:29064437-29064577	Bra013168 (AHA6)

## Sheet: Table S2
Table S2. Sequences of qRT-PCR primers for related miRNAs
miRNA Name	Forward primer（5'-3'）
miR9569	ACACAGGAACAATACTAACTCATT
miR159	TTTGGATTGAAGGGAGCTCTA
novel_mir_448	ACATATTTATGTAGAGTTTGGGT
novel_mir_51	TACCAATTATATTAATATTTA
U6	TTGGAACGATACAGAGAAGATTAGCA

## Sheet: Table S3
Table S3. Sequences of qRT-PCR primers for related mRNAs
mRNA	Forward primer（5'-3'）	Reverse primer（5'-3'）	length (bp)
Bra013168（AHA6）	GGCATGGACGTTCTTTGCAG	CATGCATCGATGGCGTCTTG	167
Bra011837	GTCCACAGCAGTTCATCGAC	GCAGATCCAGTCAGTCCAAGT	150
Bra029734	CGCCGTAAGCGATCTACTGT	CAACCGTTCGATTCCACAGC	115
Bra027656	ATGGCTGCTTCAGATGGAGG	AGTCCGAGCAACTCAGAAGC	86
Bra007991	GAGACGCGAGGTTGAAGCAA	CCGTTTAGCTCCTCCCACTTT	137
Bra016103	ATGGGAGCTAAAGATACGGCG	GAGGAGATGGCTGGTCGAAA	70
Bra034358	AGCCATCCTCTGATTTGCCC	CTGCCTTCCTCCCACATACA	116
GAPDH	GACTGGAGAGGTGGAAGAGCC	ACTGAAACATCAACGGTGGGA	143
